# Supplementary material for: At what cycle threshold level are dogs able to detect SARS-CoV-2 in humans?
Source: PLoS One. 2025 Jan 17;20(1):e0317213. doi: 10.1371/journal.pone.0317213 (PMC11741569; doi:10.1371/journal.pone.0317213)
Supplement: S2 Table — (XLSX) [file pone.0317213.s003.xlsx]

## Sheet: Sheet1
Additional file 2. Dog’s detections after exposure to sweat samples from positive and negative people from Mérida, Yucatán, México to SARS-CoV-2
Sample code	RT-qPCR result	Ct of N1	Ct of N2	Ct of RP (Control)	Dogs names
Muestra	PCR	Ct de N1	Ct de N2	Ct de RP (control)	Mike	Leia	Marco	Krilin	Dominique	Mona	Sam	Loky	Miky	Ziggy	Órion	REX
9A	Negative	39.15	40	25.29	0	0	0	0	0	1	0		1
11A	Negative	40	40	24.84	0	0	1	0	0	0	1	0	0
12A	Negative	40	40	24.84	0	0	0	1	0	0	1	0	0
15 A	Negative	39.03	40	25.65	0	0	1	0	0	0	0		1	0
16 A	Negative	39.03	40	25.65	1	0
17 A	Negative	40	40	29.35	0	0	0	0	0	1	0		0	0
19 A	Negative	36.84	44.89	23.94	0	0	0	0	0	0	0		0
20 A	Negative	36.84	44.89	23.94	0	0	1	0	0	0	0		0	0
21 A	Negative	38.77	44.9	26.25		0	0	0	0	0	0		0
22 A	Negative	38.77	44.9	26.25		0	0	0	0	0	0	0	0
23 A	Negative	39.03	40	24.16		0	0	1	0	0	1		0
24 A	Negative	39.03	40	24.16		0	0	0	0	0	0	0	0		0	0
31 A	Negative	38.89	43.26	25.25	0	0	0	0	0	0	0		0
32 A	Negative	38.89	43.26	25.25	0	1	0	0	0	0	0		0
36 A	Negative	40.53	39.33	27.73	0	0	0	0	0	0	0		0	0
37 A	Negative	36.76	36.14	25.21	0	0
39 A	Negative	38.56	38.13	27.7	0	1	0	1	0	0	0		0
40 A	Negative	39.67	40.7	26.11	0	1	0	0	0	0	0		0
43 A	Negative	40	40	25.08	0	0	0	0	0	0	0	0	0
44 A	Negative	40	40	25.08	0	0	0	1	0	0	0	1	0		1	0
46 A	Negative	40	40	26.17	1	1	0	0	0	0	0	0	0
47 A	Negative	40	40	25.93	0	0	0	0	0	0	0	0	0
48 A	Negative	40	40	33.55	0	0	0	0	0	0	0	1	0
50 A	Negative	40	40	24.14	0	0	0	0	0	0	0	0	0		0	0
52 A	Negative	38.5	41.03	24.73	0	0	0	0		0	0		0
60 A	Negative	45.37	42.15	24.14	0	0	0	0	0	0	0		0	0
61 A	Negative	37.31	44.18	24.53	0	0	0	0	0	0	0		0
62 A	Negative	37.31	44.18	24.53	0	0
71 A	Negative	36.18	40.51	24.53	0	0	0	0	0	0	0		0
73 A	Negative	38.41	39.7	24.36	0	0	0	0	0	0	1	0	0	1	0	0
75 A	Negative	38.41	39.7	24.36	0	0	0	0	0	0	0		0	0
80 A	Negative	37.65	41.1	24.71	0	0	0	0	0	0	0		0
84 A	Negative	40	40	25.65	0	0
86 A	Negative	40	40	30.83	0	0	0	0	0	0	0	0	0
87 A	Negative	40	40	35.15	0	0	0	0	0	0	1	0	0		0	0
89 A	Negative	40	24.76	37.74	0	0	1	0	0	0	0	0	0
90 A	Negative	40	40	25.51	0	0	0	0	0	0	0	0	0		0	0
93 A	Negative	40	40	26.54	0	0	0	0	0	0	0	0	0		1	0
94 A	Negative	40	40	23.94	0	0
95 A	Negative	40	40	24.24	0	0
96 A	Negative	37.56	37.35	25.17	0	0	0	0	0	0	0		0
99 A	Negative	37.56	37.35	25.17	0	0	0	0	0	0	0		0
100 A	Negative	37.56	37.35	25.17	0	0	0	0	0	1	0		0
101 A	Negative	37.56	37.35	25.17	0	1	0	0	0	0	0		0	0
104 A	Negative	37.56	37.35	25.17	0	0	0	0	0	0	0		0
107 A	Negative	36.57	38.52	24.51	0	0	0	0	0	0	0		0	0
108 A	Negative	36.57	38.52	24.51	0	0	1	1	1	0	0		0
110 A	Negative	37.88	42.28	NA	0	0	0	0	0	0	0		0
112 A	Negative	40	40	26.12	0	0	0	0	0	0	0	0	0		0	0
115 A	Negative	34.49	39.31	23.77	0	0	0	0	0	0	0		0
116 A	Negative	30.74	35.27	22.43	0	0	1	0	0	0	1		0
118 A	Negative	40	40	23.14	0	1	1	1	0	0	0		1
119 A	Negative	40	40	22.84	0	0	0	0	0	1	0	1	1
120 A	Negative	37.57	40	23.02	0	0	0	0	0	0	0		0	0
123 A	Negative	40	40	23.07	0	0	0	0	0	0	0	0	0		0	0
124 A	Negative	40	40	23.49	0	1	0	0	0	0	0	0	0
125 A	Negative	40	40	22.76	0	0	0	0	0	0	0	0	0		0	0
126 A	Negative	40	40.92	22.44	1	0	0	0	0	1	0		0
127 A	Negative	40	40	22.95	0	0	0	0	0	0	0	0	0		0	0
128 A	Negative	40	40	24.01	0	1	0	0	0	0	0		1
129 A	Negative	40	40	24.09	0	0	0	0	0	0	0	0	0		0	0
133 A	Negative	40	40	25.28	0	0	0	0	0	0	0	0	0		0	0
135 A	Negative	40	40	25.95	1	0	0	0		0	0		0
140 A	Negative	40	40	28.49	0	0	0	0	0	0	0	0	0
141 A	Negative	40	40		0	0	0	0	0	0	0	0	0
144 A	Negative	40	40	28.38	0	0	0	0	0	0	0	0	0
146 A	Negative	36.66	42.57	23.25	0	0		0
148 A	Negative	36.66	42.57	23.25	1	0	0	0	0	0	0		0
167 A	Negative	39.15	39.12	25.66	0	0
168 A	Negative	38.87	40.01	24.79	0	0	0	1		0	1		0
169 A	Negative	38.87	40.01	24.79	0	1	0	0	0	1	0		0
170 A	Negative	37.66	40	26.5	0	0	0	0	0	0	0		0
172 A	Negative	40	40	25.82	0	0	0	0	0	1	0	0	0
173 A	Negative	40	40	25.82	0	1	0	0	0	0	0	0	0
174 A	Negative	39.12	39.15	27.14	1	0	0	1	0	0	0		0
178 A	Negative	40	40.3	26.17	0	0	0	0	0	0	0		0	0
180 A	Negative	37.56	40	23.85	1	0	0	0	0	0	0		0
183 A	Negative	37.42	40.27	23.48	0	0	0	0	0	0	0		0
184 A	Negative	40	40	24.04	0	0	0	0	0	0	0	0	1
185 A	Negative	40	40	24.04	0	0	0	0	0	0	0	0	0		0	0
256 A	Negative	40	40	27.59	0	0	0	0	0	0	0	0	0		0	0
257 A	Negative	40	40	27.59	0	0	0	0	0	0	0	0	0			0
258 A	Negative	40	40	28.76	0	0	0	0	0	0	0	0	1		0	0
260 A	Negative	40	40	27.24	0	0	0	0	0	0	0	0	0
261 A	Negative	40	40	27.24			0	0	0	0	0	0	0	0
262 A	Negative	40	40	28.99			0	0	0	0	0	1	0		0	0
263 A	Negative	40	40	28.99			0	0	0	0	0	0	0		0	0
265 A	Negative	40	40	28.04			0	0	0	0	0	0	0		0	0
266 A	Negative	40	40	27.65			0	0	0	0	0	0	0
267 A	Negative	40	40	27.65			0	0	0	0	0	0	0	0
268 A	Negative	40	40	26.13			1	0	0	0	1	0	0
269 A	Negative	40	40	26.13			0	0	1	1	0	0	1	0
270 A	Negative	40	40	31.11			0	1	0	0	0	0	0		0	0
275 A	Negative	40	40	26.02			0	0	0	0	0	0	0		0	0
277 A	Negative	40	40	27.05			0	0	0	0	0		0
278 A	Negative	40	40	27.64			0	0	0	0	0	0	0
279 A	Negative	40	40	27.64			0	0	0	0	0	0	0		0	0
280 A	Negative	40	40	24.22			0	0		0	0		0
281 A	Negative	40	40	24.22			0	0	0	1	0	0	0		0	0
282 A	Negative	40	40	27.38			0	0	0	0	0	0	0		0	0
283 A	Negative	40	40	27.38			0	0	0	0	0		0
284 A	Negative	39.92	40	29.1			0	0	0	0	0	0	0
285 A	Negative	39.92	40	29.1			0	0	0	0	0	0	0
288 A	Negative	40	40	26.55			0	0	1	0	0	0	0		0	0
290 A	Negative	39.8	40	31.17			0	0	0	0	0	0	0		0	0
291 A	Negative	39.8	40	31.17			0	0	1	0	0		0
292 A	Negative	40	40	28.46			0	0	1	0	0	0	0		0	0
294 A	Negative	40	40	27.89			0	0	1	0	0		1
295 A	Negative	40	40	27.89			0	0	0	0	0	0	0		0	0
299 A	Negative	39.68	40	27.88			1	1	0	0	1	0	0
300 A	Negative	40	40	27.58			0	1	1	0	1	0	0		0	0
301 A	Negative	40	40	27.58			0	0		0	0	0	0		0	0
305 A	Negative	40	40				0	0	0	1	0	0	0
36-A	Negative	40	40	23.2	0	0	1	0	0	0	0
88-A	Negative	40	40	24.2	0	0
91-A	Negative	40.8	40	25.72	1	1
98-A	Negative		40	26.5813	0	0	0	0	0	1	0	0	1		0	0
10A	Negative	39.15	40	25.29	0	0	0	0	0	0	0		1
13 A	Negative	37.65	40	24.92	0	0	0	0	0	0	0		0	0
14 A	Negative	37.65	40	24.92	0	1	0	0	0	0	1		0
18 A	Negative	40	40	29.35	1	0	0	0	0	0	0	0	0
25 A	Negative	40.07	40	23.58	0	0	0	0	0	0	1		0	0
26 A	Negative	40.07	40	23.58	0	0	0	0	0	0	0		1
27 A	Negative	40	40	33.55	1	0	0	0	0	0	0	0	0
28 A	Negative	40	40	33.55	1	0	1	1	0	0	1	0	0	0
29 A	Negative	40	40	25.89	0	0	0	0	0	0	0	1	0
30 A	Negative	40	40	25.89	1	0	0	0	1	0	0	0	1
33 A	Negative	38.53	40	25.52	0	0	0	0	0	0	0		0
34 A	Negative	38.53	40	25.52	0	0	0	0	0	0	0		1	0
35 A	Negative	40.1	41.6	26.51	0	0
38 A	Negative	36.63	36.11	26.43	0	1	0	0	0	0	0		0
41 A	Negative	38.76	40	26.32	0	0	0	0	0	0	0	0	0		0	0
42 A	Negative	38.76	40	26.32	0	0	0	0	0	0	0		0
45 A	Negative	40	40	26.17	0	0	0	0	0	0	0	0	0
49 A	Negative	40	40	25.52	0	0	0	0	0	0	0		0
51 A	Negative	39.96	40.11	24.17	0	1	0	0	0	0
53 A	Negative	38.5	41.03	24.73	0	0	0	0	0	0	0		0
54 A	Negative	38.5	41.03	24.73	0	0	0	0	0	0	0		0
55 A	Negative	36.8	40.67	23.54	0	0	0			0
56 A	Negative	36.8	40.67	23.54	0	0	0	0	0	0	0		0
57 A	Negative	36.8	40.67	23.54	0	0	0	0	0	0	0		0
58 A	Negative	45.37	42.15	24.14	0	1	0	0	0	0	0		0	0
59 A	Negative	45.37	42.15	24.14	1	0	0	0	1	0	1		0
63 A	Negative	37.31	44.18	24.53	0	0	0	0	0	0	0		0	0
64 A	Negative	38.78	39.81	24.43	0	0	1		0	0	0		0	1
65 A	Negative	38.78	39.81	24.43	0	0	1	0		0	0		0	0
66 A	Negative	38.78	39.81	24.43	0	0	0	0	0	0	0		0
67 A	Negative	40	40.36	22.66	1	0	0	0	1	0	0		0	0
68 A	Negative	40	40.36	22.66	0	0	0	0		0	0		0	0
69 A	Negative	40	40.36	22.66	0	0	0	0	0	0	0		0
70 A	Negative	36.18	40.51	24.53	1	0	0	0	0	0	0		0	0
72 A	Negative	36.18	40.51	24.53	0	0	0	0	0	0	1
74 A	Negative	38.41	39.7	24.36	1	0	0	0	0	0	0	0	0		0	0
76 A	Negative	38.37	42.79	24.83	0	0	0	0	0	0	0		0
77 A	Negative	38.37	42.79	24.83	0	0	0	0	0	0	0		0
78 A	Negative	38.37	42.79	24.83	0	0	0	0	0	0	0		0
79 A	Negative	37.65	41.1	24.71	0	0		0
81 A	Negative	37.65	41.1	24.71	0	0	0	0	0	0	0		0
82 A	Negative	40	41.7	23.67	0	0	0	1	0	0	0		0	0
83 A	Negative	40	40	28.95	0	0	0	0	0	0	0	0	0		0	0
85 A	Negative	40	40	22.94	0	0	0	0	0	0	0	0	0	0
88 A	Negative	40	40	25.9	0	0	0	1	0	0	0	1	0		0	0
91 A	Negative	37.27	40	29.16	0	0	0	0	0	1	0	0	1		0	0
92 A	Negative	40	40	30.16	0	0	0	0	0	0	0	0	0		1	0
97 A	Negative	37.56	37.35	25.17	0	0	0	0	0	0	0		0
98 A	Negative	37.56	37.35	25.17	0	0	0	0	0	0	0		0
102 A	Negative	37.56	37.35	25.17	0	0	0	0	0	0	0		0
103 A	Negative	37.56	37.35	25.17	0	0	0	0	0	0	0		0
105 A	Negative	37.56	37.35	25.17	1	0	0	0	0	0	0		0	0
106 A	Negative	36.57	38.52	24.51	0	0	0	0	0	0	0		0	0
109 A	Negative	36.57	38.52	24.51	0	0	0	0	0	0	0		0
111 A	Negative	37.44	42.5	23.18	0	0	0	0	0	0	0		0	0
113 A	Negative	40	40	23.58	0	0	0	0	0	0	0	0	0		0	0
114 A	Negative	40	40	24.49	0	0	0	0	0	0	0		0
117 A	Negative	31.17	35.38	22.76	0	1	0	0	0	0	0	0	1
121 A	Negative	36.06	40	22.64	0	0	1	0	0	0	0		0
122 A	Negative	40	40	24.61	0	0	0	0	0	0	0	0	0		1	1
130 A	Negative	40	40	NA	0	0	0	0	0	0	0	0	0
131 A	Negative	40	40	23.73	0	0	1	0	0	0	0	0	0
132 A	Negative	40	40	32.04	0	0	0	0	0	0	0	0	0
134 A	Negative	40	40	27.34	0	0	0	0	0	0	0	0	0
136 A	Negative	40	40	23.52	0	0	0	1	0	0	0	0	0		0	0
137 A	Negative	40	40	27.38	0	0	1	0	0	0	0	0	0		0	0
138 A	Negative	40	40	27.57	0	0	0	0	0	1	1	1	0		0	0
139 A	Negative	40	40	29.72	1	0	0	0	0	0	0		1
142 A	Negative	40	40		1	0	0	0	0	0	0	0	0
143 A	Negative	40	40	43.28	0	0	0	0	0	0	0	0	0
145 A	Negative	40	40		0	0	0	0	0	0	0	0	0
147 A	Negative	36.66	42.57	23.25	0	1	0	0	0	0	0		0
149 A	Negative	35.72	40.84	24.82	0	0	0	0	0	0	0		0
150 A	Negative	35.72	40.84	24.82	0	1	0	0	0	0	0		0
165 A	Negative	40	40	24.05	0	0	0	0	0	0	0		0	0
166 A	Negative	39.15	39.12	25.66	0	1	0	0	1	0	0		0	0
171 A	Negative	37.66	40	26.5	0	0	0	0	0	0	0		0
175 A	Negative	39.12	39.15	27.14	0	1	0	0	0	0	0		0
176 A	Negative	40	40	27.25	0	0	0	0	0	0	0	0	0		0	0
177 A	Negative	40	40	27.25	1	0	0	0	0	0	0	0	0		0	0
179 A	Negative	40	40.3	26.17	0	0	0	0	0	0	0		0
181 A	Negative	37.56	40	23.85	0	0	0	0	0	0	0		0
182 A	Negative	37.42	40.27	23.48	0	0	1	0	1	0	0		0
186 A	Negative	40	40	24.05	0	0	0	0	0	0	0		0
187 A	Negative	20.9	25	24.74	0	0
188 A	Negative	40	40	27.12	0	0	0	0	0	0	0		0	0
189 A	Negative	40	40	27.12	0	0	0	0		0	0	0	0		0	0
190 A	Negative	40	40	26.6	0	0	0	0	0	0	0	0	0
191 A	Negative	40	40	26.6	0	0	0	0	0	0	0	0	0	0
192 A	Negative	40	40	27.1	0	0	0	0	0	0	0		0
193 A	Negative	40	40	27.1	0	0
194 A	Negative	40	40	26.56	0	1
195 A	Negative	40	40	26.56	0	1	0	0	0	0	0		0
196 A	Negative	40	40	27.71	0	0	0	0	0	0	0		0	0
197 A	Negative	40	40	27.71	0	0	0	0	0	0	0		0	0
198 A	Negative	40	40	26.29	0	0	0			1
199 A	Negative	40	40	26.29	0	0	0	0	0	0	0		0	0
200 A	Negative	40	40	27.03	0	0	0	0	0	0	1		0
201 A	Negative	40	40	27.03	0	0	0	0	0	0	0		0
202 A	Negative	40	40	NA	0	0	0	0	0	0	0		0
203 A	Negative	40	40	NA	0	0	0	1	0	0	0		0	0
204 A	Negative	41.55	40	27.11	0	0	0	0	0	1	0		0	0
205 A	Negative	41.55	40	27.11	0	0	0	0	0	0	0		0
206 A	Negative	40	40	NA	0	0
207 A	Negative	40	40	NA	0	0
208 A	Negative	42.6	39.37	28.64	0	0
209 A	Negative	42.6	39.37	28.64	0	0	0	0	0	1	0		0
210 A	Negative	37.57	41.32	26.63	0	0
211 A	Negative	37.57	41.32	26.63	0	0	0	0	0	0	0		0
212 A	Negative	40	40	25.74	0	0	0	0	0	0	0	0	0		0	0
213 A	Negative	40	40	25.74	0	0	0	0	0	0	0		0
214 A	Negative	40	40	27.32	0	0	0	0	0	1	0	0	1		0	0
215 A	Negative	40	40	27.47	0	0
216 A	Negative	40	40	27.47	0	0	0	0	0	1	0		0
217 A	Negative	40	40	24.89	0	0	0	0	0	0	0		0
218 A	Negative	40	40	24.89	0	0	0	0	0	0	0		0
219 A	Negative	40	40	28.1	0	0	0	0	0	0	0		0
220 A	Negative	40	40	27.96	0	0	0	0	0	0	0		0	0
221 A	Negative	40	40	28.1	0	0	0	1	0	0	0	0	0		0	0
222 A	Negative	40	40	27.68	0	0	0	0	1	0	0		0	0
223 A	Negative	40	40	27.68	0	0	0	0	0	0	0		0
224 A	Negative	40	40	28.31	1	1	0	0	0	0	0		0
225 A	Negative	40	40	28.31	0	0	0	0	0	0	0	0	0
226 A	Negative	40	40	26.39	0	1	0	0	0	0	0		0
227 A	Negative	40	40	26.39	1	0	0	0	0	0	0	0	0
228 A	Negative	40	40	26.25	0	0	0	0	0	0	0		0
229 A	Negative	40	40	27.96	0	0	0	0	0	0	0	0	0
230 A	Negative	40	40	26.25	0	1	0	0	0	0	0	0	0		0	0
231 A	Negative	40	40	27.78	0	0	0	0	0	0	0		0	0
232 A	Negative	40	40	27.78	1	0	0	0	0	0	0	0	0		0	0
233 A	Negative	40	40	27.46	0	0	0	0	0	0	0	0	0		0	0
234 A	Negative	40	40	27.46	0	0	0	0		0	0	0	0		0	0
235 A	Negative	40	40	27.66	0	0	0	0	0	0	0	0	0
236 A	Negative	40	40	27.66	0	0	0	0	0	0	0	0	0		0	0
237 A	Negative	40	40	26.74	0	0	0	0	0	0	0	0	0
238 A	Negative	40	40	26.74	1	0	0	0	0	0	0	0	0
239 A	Negative	40	40		0	0	0	0	0	0	0	0	0		0	0
240 A	Negative	36.63	40	25.53	0	0	0	0	0	0	0		0
242 A	Negative	40	40	27.1	0	0
243 A	Negative	40	40	27.1	0	0	0	0	0	0	0	0	0		0	0
244 A	Negative	39.34	45.95	25.27	0	0	0	0	0	0	0	0	0		0	0
245 A	Negative	39.34	45.95	25.27	0	0	0	0	0	0	0	0	0
246 A	Negative	40	40	25.26	0	0	0	0	0	0	0	0	0		0
247 A	Negative	40	40	25.26	0	0	0	0	0	0	0	0	0
248 A	Negative	40	40	25.24	0	0	1	0	0	0	0	0	0		0	0
250 A	Negative	40	42.1	25.86	0	0
251 A	Negative	43.86	40	25.3	0	0	0	0	0	0	0	0	0		0	0
252 A	Negative	43.86	40	25.3	0	0	0	0	0	0	0	0	0		1	1
253 A	Negative	40	40		1	0	0	0	0	0	0	0	0
254 A	Negative	40	40	29.46	0	0	0	1	0	0	1	0	0
255 A	Negative	40	40	29.46	0	0	0	0	0	0	0		0
259 A	Negative	40	40	28.76	0	0	0	0	0	0	0		0
264 A	Negative	40	40	28.04			0	0	0	0	0	0	0	0
271 A	Negative	40	40	31.11			0	1	0	0	0	0	0
272 A	Negative	40	40				0	0	0	0	0	0	1		0	0
273 A	Negative	40	40				0	0	0	0	0	0	0
274 A	Negative	40	40	26.02			0	0	0	0	0	0	0		0	0
276 A	Negative	40	40	27.05			0	0	1	0	0		0
286 A	Negative	40	40	27.8			0	0	0	0	1	0	0
287 A	Negative	40	40	27.8			0	0	0	0	0	0	0	0
289 A	Negative	40	40	26.55			0	0	0	0	0	0	0
293 A	Negative	40	40	28.46			0	0	0	0	0		0
296 A	Negative	40	40	27.94			0	0	0	1	0		0
297 A	Negative	40	40	27.94			0	0	0	0	0		0
298 A	Negative	39.68	40	27.88			0	0	0	0	0	0	0
302 A	Negative	40	40	30.02			0	0	0	0	1	0	0		0	0
303 A	Negative	40	40	30.02			0	0	0	0	0	0	0		0	0
304 A	Negative	40	40				0	0	0	1	0	0	0		0	0
306 A	Negative	40	40				0	0	0	0	0	0	0		0
307 A	Negative	40	40				0	0	0	0	0	0	0		0	0
38-A	Negative	40	40	26.7849	0	0	0	1	0	0	1		0
68-A	Negative	40	40	25.6727	1	1	0	0		0	0		0	0
6-A	Positive	20.1058	20.2372	22.2879	1	0
9-A	Positive	23.0816	24.9162	24.2275	0	1	1	1		1	1		1
12-A	Positive	28.2578	29.8475	24.7198	0	1
13-A	Positive	21.619	22.7199	27.0747	0	1	1			1	1		1	1
17-A	Positive	24.2665	25.1586	26.2883	1	0	0	1	1	1	1		1	1
18-A	Positive	19.8762	20.0484	24.2117	1	0	1	1		1	1		1	0
19-A	Positive	26.1768	26.8234	24.7003	0	0
20-A	Positive	23.1617	24.7857	23.6389	1	1	1	1	1	0	1		1
23-A	Positive	23.7431	25.6154	23.4684	0	0	1	0	0	1	0		1
24-A	Positive	30.4823	32.6816	25.0082	1	1	1	0	1	1	1		1	1
25-A	Positive	32.1125	34.9751	24.5478	1	1	1		0	1	1		1
27-A	Positive	33.3245	38.2449	23.6588	1	0
28-A	Positive	30.2267	33.3224	24.2433	1	1
29-A	Positive	13.5651	14.5044	23.7787	1	1	0	1	1	0	1		1
30-A	Positive	20.8377	22.3119	22.8704	1	0	0	1	1	1	0		1
31-A	Positive	18.505	19.989	23.5401	0	1	1	1	1	1	1		1
32-A	Positive	20.4097	22.4547	24.8355	1	1	1	1	1	1	1		1
33-A	Positive	31.3234	34.4697	25.7535	1	0	0	1	0	1	1		1
35-A	Positive	31.2619	34.9692	24.4801	0	0	0	1	0	1	1		0
40-A	Positive	26.2808	29.1457	24.7268	0	1
41-A	Positive	32.3815	36.3652	23.857	1	1	0	0		1	0		0	1
43-A	Positive	21.4467	23.2656	23.3499	1	0	0	1		0	1		0	1
45-A					1	1
46-A	Positive	33.8128	36.7844	24.6305	1	1	0	0		0	0		0	0
48-A	Positive	18.0522	19.406	25.4503	1	1
49-A	Positive	31.2652	34.4897	24.4058	1	1	0	0	0	0	0		0
50-A	Positive	34.067	37.3066	25.6763	0	1	0	0	0	0	0		0
52-A	Positive	14.2672	14.2742	24.0834	1	1
54-A	Positive	13.1479	13.6299	24.2955	1	1
57-A	Positive	34.3676	35.329	24.6695	1	1	0	0	0	1	0		1	0
58-A	Positive	17.8034	17.9505	24.0238	1	1
59-A	Positive	16.8478	17.2618	24.0194	1	0
60-A	Positive	32.9333	34.443	23.5759	1	1	0	0		0	0		0	0
62-A	Positive	32.0894	33.7416	25.694	1	1	0	1	0	0	0		1
63-A	Positive	35.7332	37.4922	23.1888	1	1
64-A	Positive	33.8549	36.0887	23.9359	1	0	0	0	0	0	1		0
65-A	Positive	17.1031	17.3958	23.6803	1	1	0	0	0	0	0		0
67-A	Positive	17.1237	17.4407	24.5301	0	0
69-A	Positive	13.1948	13.4999	24.3614	1	1	1	0	1	0	1		0
70-A	Positive	16.8797	17.1325	24.1529	1	1
71-A	Positive	34.3003	37.1863	23.6441	1	0
72-A	Positive	23.6272	24.7463	25.6062	1	1
74-A		26	26	26	1	1
75-A		26	26	26	1	1
76-A	Positive	33.0322	36.0407	25.358	1	1	0	0	0	1	0		1
77-A	Positive	14.2683	14.6633	23.0837	1	1
78-A	Positive	32.6211	35.1211	24.24	1	1	0	0	0	0	0		0
79-A	Positive	34.5607	37.9943	24.5236	0	0	0	0	0	0	0		0
82-A	Positive	19.0996	19.5394	24.3252	1	1	0	1	0	1	1		1
84-A	Positive	31.1786	32.6299	25.8016	1	0	0	1	1	1	0		1
85-A	Positive	31.8485	33.991	25.3816	1	0	1	1		1	1	0	1	0
86-A	Positive	15.882	16.365	24.6364	1	0	1	1	1	1	1		1	1
90-A	Positive	26.72	28.97	25.45	0	1
96-A	Positive	19.9971	18.9692	26.4355	1	0	1	1	1	1	1	0	1	1
97-A	Positive	26.2702	25.6263	24.2318	1	1	1	1	1	1	1		1	1
99-A	Positive	19.4137	19.7961	26.83	1	0	1	1	1	0	1	1	1
100-A	Positive	20.8388	20.9632	27.9572	1	1	0	1	1	0	0	0	0		1	1
5-A	Positive	25.043	26	28.7291	1	1	1	1		1	1		1
7-A	Positive	28.8675	30.6063	22.7622	0	1
8-A	Positive	22.3382	23.2303	24.8647	0	1
10-A	Positive	24.6792	25.8797	24.1247	0	1	1	1		1	1		1
11-A	Positive	14.4864	14.5148	23.2954	1	1	0	1		1	1		1	0
14-A	Positive	19.5862	30.8074	25.9312	1	1	1	1		1	1		1
15-A	Positive	26.4578	27.6978	23.5415	1	0	1	0		1	1		1	1
16-A	Positive	23.3367	24.0765	26.3223	1	1	1	1		1	1		1
21-A	Positive	21.8434	23.9687	25.3341	1	1	1	1	1	1	1		1	1
22-A	Positive	25.6365	26.4883	23.2068	1	1	1	1	1	0	0		1	0
26-A	Positive	32.9068	36.3399	23.9303	1	1	1	1		1	0		1	0
34-A	Positive	23.6782	24.6014	24.5568	1	0
37-A	Positive	33.5885	37.3249	24.2569	0	0	1	1	0	1	0		1	0
39-A	Positive	33.9851	37.076	25.0225	0	1	1	0		1	0		0	0
42-A	Positive	13.6347	14.3373	25.0788	0	0	1	1	1	1	0		1
44-A	Positive	23.9565	25.7065	25.3781	1	1	0	1	1	1	1		1
47-A	Positive	13.798	15.2328	24.0704	1	0
51-A	Positive	20.6292	22.3879	24.6588	1	1	0	1	1	0	0		0
53-A	Positive	34.23	35.419	24.4758	1	1
55-A	Positive	15.7989	15.5064	25.1433	1	1	0	1	1	1	1		1
56-A	Positive	11.8285	11.0064	26.1936	1	1
61-A	Positive	32.3915	34.2156	24.2465	1	1
66-A	Positive	19.0156	19.6257	24.5725	1	1
73-A		26	26	26	0	1
80-A	Positive	21.6984	22.3135	26.2636	1	1	1	1	1	0	1		0
81-A	Positive	18.4356	19.5422	24.8602	1	1	1	0	1	0	1		0
83-A	Positive	33.2877	36.0756	24.8365	0	0
87-A	Positive	35.37	37.81	26.03	1	0
89-A	Positive	19.14	18.33	22.36	0	1	1	1	0	0	0		0	0		0
92-A	Positive	27.4855	27.1642	26.3871	1	1	0	1	1	1	1		1
93-A	Positive	32.1676	34.0637	24.7862	1	1	1	1	1	1	1	1	1
94-A	Positive	33.0974	35.5731	23.2656	1	1	1	1	1	1	1	1	1		1	1
95-A	Positive	32.0942	31.7903	25.5368	1	0	1	1	1	1	1	1	1		1	1
Ct of N1	Cycle threshold of the RT-qPCR for the gen 1 of the nucleocapsid of the SARS-CoV-2 virus
Ct of N2	Cycle threshold of the RT-qPCR for the gen 2 of the nucleocapsid of the SARS-CoV-2 virus
Ct of RP (Control)	Cycle threshold of the RT-qPCR for the human control gene
Empty cells are those in which no information was gathered
